# Supplementary material for: Src-Dependent NM2A Tyrosine Phosphorylation Regulates Actomyosin Remodeling
Source: Cells. 2023 Jul 17;12(14):1871. doi: 10.3390/cells12141871 (PMC10377941; doi:10.3390/cells12141871)
Supplement: Supplementary file 1 [file cells-12-01871-s001.zip]

Archive with 2 entries (2 files):
- cells-2467142-supplementary.pdf
- Movie M1.avi
